# Supplementary material for: Differential Impact of IL-32 Isoforms on the Functions of Coronary Artery Endothelial Cells: A Potential Link with Arterial Stiffness and Atherosclerosis
Source: Viruses. 2023 Mar 8;15(3):700. doi: 10.3390/v15030700 (PMC10052544; doi:10.3390/v15030700)
Supplement: Supplementary file 1 [file viruses-15-00700-s001.zip]

Archive with 1 entries (1 files):
- viruses-2219572-supplementary.pdf
